# Supplementary material for: Molecular phylogeny and taxonomy of the genus Nectogale (Mammalia: Eulipotyphla: Soricidae)
Source: Ecol Evol. 2022 Oct 13;12(10):e9404. doi: 10.1002/ece3.9404 (PMC9596327; doi:10.1002/ece3.9404)
Supplement: Supplementary file 3 — Table S1 [file ECE3-12-e9404-s006.xlsx]

## Sheet: Sheet1
Table S1. Samples and sequences information used in the present study.
Species	Voucher/Accession number	Museum Number	GenBank numbers									Haplotype
			CYT B	RAG2	ADORA3	ADRB2	BRCA1	GHR	ATP7A	VWF	BDNF	CYT B	RAG2	ADORA3	ADRB2	BRCA1	GHR	ATP7A	VWF	BDNF
N. sikhimensis	AB175095*	－	AB175095*	－	－	－	－	－	－	－	－	C5	－	－	－	－	－	－	－	－
N. sikhimensis	CSD402	SAF07987	ON160940	ON160965	ON160985	ON161005	ON161025	ON161045	ON161065	ON161085	ON161105	C3	R4	D4	A3	B1	G4/G5	T4	V6	N3
N. sikhimensis	CSD717	－	ON160941	ON160966	ON160986	ON161006	ON161026	ON161046	ON161066	ON161086	ON161106	C3	R4	D4	A3	B1	G4/G5	T4	V6	N3
N. sikhimensis	CSD4601	SAF21003	ON160942	ON160971	ON160991	ON161011	ON161031	ON161051	ON161071	ON161091	ON161111	C4	R4	D4	A1	B1	G4/G6	T4	V9/V10	N2
N. sikhimensis	CSD877	－	ON160937	ON160967	ON160987	ON161007	ON161027	ON161047	ON161067	ON161087	ON161107	C1	R3	D2	A2	B1	G3	T3	V1/V2	N2
N. sikhimensis	CSD880	－	ON160938	ON160968	ON160988	ON161008	ON161028	ON161048	ON161068	ON161088	ON161108	C1	R3	D2	A2	B1	G3	T3	V1/V2	N2
N. sikhimensis	CSD1507	SCNU03081	ON160936	ON160969	ON160989	ON161009	ON161029	ON161049	ON161069	ON161089	ON161109	C1	R3	D2	A2	B1	G3	T3	V1/V2	N2
N. sikhimensis	CSD4295	SCNU02637	ON160939	ON160970	ON160990	ON161010	ON161030	ON161050	ON161070	ON161090	ON161110	C2	R3	D3	A2	B1	G3	T3	V7	N2
N. elegans	CSD5233	SCNU03082	ON160957	ON160981	ON161001	ON161021	ON161041	ON161061	ON161081	ON161101	ON161121	C16	R1/R2	D1	A1	B1	G1	T1/T2	V11/V12	N1
N. elegans	FT142	－	ON160958	ON160982	ON161002	ON161022	ON161042	ON161062	ON161082	ON161102	ON161122	C17	R1	D1	A1	B1	G1/G2	T1	V11/V13	N1
N. elegans	FT143	－	ON160960	ON160983	ON161003	ON161023	ON161043	ON161063	ON161083	ON161103	ON161123	C17	R1	D1	A1	B1	G1	T1	V14	N1
N. elegans	FT144	－	ON160959	ON160984	ON161004	ON161024	ON161044	ON161064	ON161084	ON161104	ON161124	C17	R1	D1	A1	B1	G1	T1	V14	N1
N. elegans	CSD3235	SCNU03047	ON160943	ON160972	ON160992	ON161012	ON161032	ON161052	ON161072	ON161092	ON161112	C11	R3	D1	A4	B2	G7/G10	T1	V3	N2
N. elegans	CSD3236	SCNU03048	ON160954	ON160973	ON160993	ON161013	ON161033	ON161053	ON161073	ON161093	ON161113	C11	R3	D1/D5	A4	B2	G7	T5	V4/V5	N1
N. elegans	CSD4467	SCNU02849	ON160953	ON160974	ON160994	ON161014	ON161034	ON161054	ON161074	ON161094	ON161114	C14	R3	D5	A4	B3	G8	T1/T2	V3	N1
N. elegans	CSD4468	SCNU02850	ON160945	ON160975	ON160995	ON161015	ON161035	ON161055	ON161075	ON161095	ON161115	C13	R3	D1/D5	A4	B4	G7/G8	T1	V3	N1
N. elegans	CSD4469	SCNU02851	ON160946	ON160976	ON160996	ON161016	ON161036	ON161056	ON161076	ON161096	ON161116	C13	R3	D5	A4	B4	G7/G9	T1	V8	N1
N. elegans	CSD4470	SCNU02852	ON160947	ON160977	ON160997	ON161017	ON161037	ON161057	ON161077	ON161097	ON161117	C13	R3	D5	A4	B4	G8	T1	V3	N1
N. elegans	CSD4471	SCNU02853	ON160948	ON160978	ON160998	ON161018	ON161038	ON161058	ON161078	ON161098	ON161118	C13	R3	D1	A4	B4	G7	T1	V9/V10	N1
N. elegans	CSD4472	SCNU02854	ON160949	ON160979	ON160999	ON161019	ON161039	ON161059	ON161079	ON161099	ON161119	C13	R3	D1/D5	A4	B4	G7	T1	V10	N1
N. elegans	CSD4473	SCNU02855	ON160950	ON160980	ON161000	ON161020	ON161040	ON161060	ON161080	ON161100	ON161120	C13	R3	D1	A4	B2/B3	G7/G8	T1	V2	N1
N. elegans	CSD5036	SCNU03062	ON160951	－	－	－	－	－	－	－	－	C13	－	－	－	－	－	－	－	－
N. elegans	CSD5037	SCNU03063	ON160961	－	－	－	－	－	－	－	－	C13	－	－	－	－	－	－	－	－
N. elegans	CSD5038	SCNU03064	ON160944	－	－	－	－	－	－	－	－	C12	－	－	－	－	－	－	－	－
N. elegans	CSD5039	SCNU03065	ON160955	－	－	－	－	－	－	－	－	C15	－	－	－	－	－	－	－	－
N. elegans	CSD5040	SCNU03066	ON160956	－	－	－	－	－	－	－	－	C13	－	－	－	－	－	－	－	－
N. elegans	CSD5041	SCNU03067	ON160962	－	－	－	－	－	－	－	－	C13	－	－	－	－	－	－	－	－
N. elegans	CSD5042	SCNU03068	ON160963	－	－	－	－	－	－	－	－	C13	－	－	－	－	－	－	－	－
N. elegans	CSD5043	SCNU03069	ON160964	－	－	－	－	－	－	－	－	C13	－	－	－	－	－	－	－	－
N. elegans	CSD5044	SCNU03070	ON160952	－	－	－	－	－	－	－	－	C12	－	－	－	－	－	－	－	－
N. elegans	GU981291*	KIZ0410075	GU981291*	－	－	－	－	－	－	－	－	C6	－	－	－	－	－	－	－	－
N. elegans	GU981292*	KIZ0410276	GU981292*	－	－	－	－	－	－	－	－	C7	－	－	－	－	－	－	－	－
N. elegans	GU981293*	KIZ20664	GU981293*	－	－	－	－	－	－	－	－	C8	－	－	－	－	－	－	－	－
N. elegans	GU981294*	KIZ20448	GU981294*	－	－	－	－	－	－	－	－	C9	－	－	－	－	－	－	－	－
N. elegans	KC503902*	－	KC503902*	－	－	－	－	－	－	－	－	C17	－	－	－	－	－	－	－	－
N. elegans	sanjiangyuan20190401	－	MN535080*	－	－	－	－	－	－	－	－	C10	－	－	－	－	－	－	－	－
N. elegans	HX-01-01	MSCU104042	－	－	－	－	－	－	－	－	－	－	－	－	－	－	－	－	－	－
N. elegans	HX-01-02	MSCU104043	－	－	－	－	－	－	－	－	－	－	－	－	－	－	－	－	－	－
N. elegans	HX-01-03	MSCU104046	－	－	－	－	－	－	－	－	－	－	－	－	－	－	－	－	－	－
N. elegans	HX-01-04	MSCU104045	－	－	－	－	－	－	－	－	－	－	－	－	－	－	－	－	－	－
N. elegans	HX-01-05	MSCU104044	－	－	－	－	－	－	－	－	－	－	－	－	－	－	－	－	－	－
N. elegans	HX-01-06	MSCU104041	－	－	－	－	－	－	－	－	－	－	－	－	－	－	－	－	－	－
N. elegans	HX-01-08	MSCU104047	－	－	－	－	－	－	－	－	－	－	－	－	－	－	－	－	－	－
N. elegans	MGLL-12-01	SAF06144	－	－	－	－	－	－	－	－	－	－	－	－	－	－	－	－	－	－
N. elegans	930182	SAF93182	－	－	－	－	－	－	－	－	－	－	－	－	－	－	－	－	－	－
N. elegans	GX02070501	SAF02055	－	－	－	－	－	－	－	－	－	－	－	－	－	－	－	－	－	－
N. elegans	GX02070502	SAF02056	－	－	－	－	－	－	－	－	－	－	－	－	－	－	－	－	－	－
N. elegans	Jinbo604	SAF04084	－	－	－	－	－	－	－	－	－	－	－	－	－	－	－	－	－	－
N. elegans	PXG070709	SAF02049	－	－	－	－	－	－	－	－	－	－	－	－	－	－	－	－	－	－
C. styani	CSD4476	SCNU02858	KC794772*	ON219789	ON219777	ON219787	ON219791	ON219785	ON219783	ON219781	ON219779
C. styani	CSD4477	SCNU02859	KC794773*	ON219790	ON219778	ON219788	ON219792	ON219786	ON219784	ON219782	ON219780
*Sequences downloaded from GenBank used in phylogenetic analyses. SAF= Sichuan Academy of Forestry; SCNU= Sichuan Normal University; MSCU= Sichuan University; and KIZ= The Kunming Institute of Zoology.
