# Supplementary material for: Molecular phylogeny and taxonomy of the genus Nectogale (Mammalia: Eulipotyphla: Soricidae)
Source: Ecol Evol. 2022 Oct 13;12(10):e9404. doi: 10.1002/ece3.9404 (PMC9596327; doi:10.1002/ece3.9404)
Supplement: Supplementary file 4 — Table S2 [file ECE3-12-e9404-s005.xlsx]

## Sheet: Sheet1
Tables S2. Sequences downloaded from GenBank used in the estimation of divergence times.
Species	RAG2	ADORA3	ADRB2	BRCA1	GHR	ATP7A	VWF	BDNF
Crocidura attenuata	-	-	-	MN690847	-	-	KF283840	JQ433903
Crocidura attenuata	-	-	-	MN690848	KF283286	-	KF283840	KF282889
Notiosorex crawfordi	-	-	-	LC124938	-	LC124873		LC124905
Blarinella quadraticauda	MN199116	-	-	MN199108	-	-	-	-
Anourosorex squamipes	MH331912	-	-	DQ630210	MH332215	-	-	-
Anourosorex yamashinai	-	-	-	DQ630266		-	-	LC124897
Sorex isodon	MH331978	-	-	DQ630239	MH332260	-	-	-
Sorex bedfordiae	MH331927	-	-	MK417891	MH332226	-	-	-
Sorex saussurei	-	-	-	DQ630247	-	-	-	-
Sorex fumeus	-	-	-	DQ630270	-	-	-	-
Sorex cinereus	MH331920	-	-	DQ630250	MH332219	-	-	-
Blarina brevicauda	MH331913	-	-	DQ630254	MH332216	-	-	LC124898
Cryptotis parva	-	-	-	DQ630261	-	-	-	LC124902
Cryptotis magna	-	-	-	DQ630267	-	-	-	-
Cryptotis mayensis	-	-	-	KT876820	-	-	-	-
Cryptotis goldmani	-	-	-	KT876804	-	-	-	-
Episoriculus macrurus	GU981458	-	-	MN032206	-	-	-	-
Episoriculus caudatus	KY082641	-	-	GU981195	-	-	-	MG973448
Episoriculus leucops	MN032309	-	-	MN032240	-	-	-	-
Chodsigoa parva	-	-	-	KX765636	-	-	-	-
Chodsigoa hypsibia	KY082639	-	-	KX765637	-	-	-	-
Chodsigoa smithii	-	-	-	KX765616	-	-	-	-
Chodsigoa parca	KY082638	-	-	KX765607	-	-	-	-
Chodsigoa hoffmanni	-	-	-	KX765599	-	-	-	-
Neomys anomalus	KY082646	-	-	DQ630244	-	-	-	-
Neomys fodiens	KY082643	-	-	DQ630259	-	LC124872	-	LC124904
Soriculus nigrescens	MW670207	-	-	MW670437	-	-	-	-
Episoriculus fumidus	GU981454	-	-	DQ630277	-	LC124871	-	LC124903
Chimarrogale platycephala	KX754580	KX754610	KX754937	DQ630249	KX755037	LC124869	-	-
Chimarrogale styani	ON219789	ON219777	ON219787	ON219791	ON219785	ON219783	ON219781	ON219779
Chimarrogale styani	ON219790	ON219778	ON219788	ON219792	ON219786	ON219784	ON219782	ON219780
