# Supplementary material for: Molecular phylogeny and taxonomy of the genus Nectogale (Mammalia: Eulipotyphla: Soricidae)
Source: Ecol Evol. 2022 Oct 13;12(10):e9404. doi: 10.1002/ece3.9404 (PMC9596327; doi:10.1002/ece3.9404)
Supplement: Supplementary file 5 — Table S3 [file ECE3-12-e9404-s004.xlsx]

## Sheet: Sheet1
Table S3. Primers used in PCR amplifications.
Locus	Primer name	Primer sequences	Reference
CYT B	L14723	ACCAATGACATGAAAAATCATCGTT	Castiglia, R., et al (2004)
	H15915	TCTCCATTTCTGGTTTACAAGAC	Castiglia, R., et al (2004)
	L14724 (hk3)	GGACTTATGACATGAAAAATCATCGTTG	He Kai et al. (2017)
	H15915 (hk3)	GATTCCCCATTTCTGGTTTACAAGAC	He Kai et al. (2017)
	CytbF2	CGTCATCACCAATCTGTTATC	this study
	CytbR2	GAGCGGAGAATAGCGTAG	this study
	CytbF3	CTTATGGTCAACATTCGAAAGACTC	this study
	CytbR3	ATTCTCCATCTCTGGTTTACAAGAC	this study
BRCA1	Brca1 F1	TGAGAACAGCACTTTATTACTCAC	Dubey et al. (2006)
	Brca1 R1	ATTCTAGTTCCATATTGCTTATACTG	Dubey et al. (2006)
	Brca1 F2	GAGATTCCCAAGAGATGACTTG	He Kai et al. (2010)
	Brca1 R2	ACGTTTCTTGATAAAATCTTCAGG	He Kai et al. (2010)
VWF	vWFe-A2ag	GTGCTGAAGGTCTTCGTGGTG	Dubey et al. (2007)
	vWFe-B2ag	GTGACCATGTAGACCAGGTTAGG	Dubey et al. (2007)
RAG2	RAG2-F1	GATTCCTGCTAYCTYCCTCCTCT	He Kai et al. (2010)
	RAG2-R2	CCCATGTTGCTTCCAAACCATA	He Kai et al. (2010)
ADORA3	ADORA3-F	ACCCCCATGTTTGGCTGGAA	He Kai et al. (2017)
	ADORA3-R	GATAGGGTTCATCATGGAGTT	He Kai et al. (2017)
BDNF	BDNF-F	CATCCTTTTCCTTACTATGGTT	He Kai et al. (2017)
	BDNF-R	TTCCAGTGCCTTTTGTCTATG	He Kai et al. (2017)
ATP7A	ATP7A-F	TCCCTGGACAATCAAGAAGC	He Kai et al. (2017)
	ATP7A-R	AAGGTAGCATCAAATCCCATGT	He Kai et al. (2017)
GHR	GHRF1	GGRAARTTRGAGGAGGRGAACACMATCTT	Jansa et al. (2009)
	GHRendAlt	GATTTTGTTCAGTTGGTCTGTGCTCAC	Jansa et al. (2009)
	GHRF-RH1	GCTAGATATTGATGATCCTGATGAG	this study
	GHRR-RH1	GAGTAGTCCTAGTAGTTATAGATCG	this study
ADRB2	ADRB2-F	ATCGTCCTGGCCATCGTGTT	He Kai et al. (2017)
	ADRB2-R	CTCCTGGAAGGCAATCCTGA	He Kai et al. (2017)
Castiglia R, Corti M, Colangelo P, Annesi F, Capanna E, Verheyen W, Sichilima AM, Makundi R. 2004. Chromosomal and molecular characterization of Aethomys kaiseri from Zambia and Aethomys chrysophilus from Tanzania (Rodentia, Muridae). Hereditas. Dubey S, Salamin N, Ohdachi SD, Barrière P, Vogel P. 2007. Molecular phylogenetics of shrews (Mammalia: Soricidae) reveal timing of transcontinental colo…
