# Supplementary material for: Molecular phylogeny and taxonomy of the genus Nectogale (Mammalia: Eulipotyphla: Soricidae)
Source: Ecol Evol. 2022 Oct 13;12(10):e9404. doi: 10.1002/ece3.9404 (PMC9596327; doi:10.1002/ece3.9404)
Supplement: Supplementary file 6 — Table S4 [file ECE3-12-e9404-s001.xlsx]

## Sheet: Sheet1
Table S4. Craniomandibular measurements of each sample used for principal component analysis.
Species	Voucher number	Localities	CIL	BH	BB	IOB	RL	PRL	RB	PPL	PIL	UTRL	M2-M2	ML	LTR	i1L
N. sikhimensis	CSD402	Zayü, Tibet	25.46	8.44	15.33	6.05	11.01	13.91	8.29	9.05	12.61	11.52	7.67	16.37	10.61	5.47
	CSD4601	Zayü, Tibet	24.27	8.1	14.32	5.8	10.52	13.13	7.47	8.47	12	11.22	7.05	15.87	10.35	5.25
	CSD1507	Medog, Tibet	25.35	8.57	15.42	5.99	10.72	13.46	8.14	9.08	11.99	11.2	7.4	16.1	10.1	4.54
	CSD4295	Medog, Tibet	24.4	8.24	14.8	5.71	10.1	13.39	7.67	9.26	11.31	10.61	6.7	15.24	9.71	4.65
N. elegans	CSD3236	Markam, Tibet	26.99	8.83	15.75	6.34	11.52	14.44	8.91	9.69	12.9	11.74	7.44	17.05	10.91	5.28
	CSD4467	Lanping, Yunnan	25.42	8.7	15.35	5.99	10.9	13.72	8.54	9.45	12.38	11.26	7.12	16.28	10.37	4.84
	CSD4468	Lanping, Yunnan	26.03	8.98	15.39	6.26	11.18	13.93	8.74	9.5	12.74	11.5	7.46	16.72	10.59	5.17
	CSD4469	Lanping, Yunnan	26.6	8.78	15.81	6.47	11.83	13.92	8.63	9.38	13.07	12.13	7.66	16.99	11.09	5.41
	CSD4470	Lanping, Yunnan	25.8	－	15.3	－	11.39	13.15	7.87	8.9	12.56	11.71	7.2	16.56	10.72	5.39
	CSD4471	Lanping, Yunnan	25.02	8.59	15.02	－	11.67	13.18	8.47	－	12.79	11.77	7.1	16.97	10.87	5.67
	CSD4472	Lanping, Yunnan	24.97	8.45	14.91	5.85	11.13	13.12	7.88	8.84	12.38	11.53	7.09	16.06	10.74	5.42
	CSD4473	Lanping, Yunnan	26.01	8.95	15.52	6.15	11.13	14.19	8.32	9.3	12.59	11.35	7.08	16.44	10.48	5.19
	CSD5036	Lanping, Yunnan	25.36	8.96	15.19	6.19	11	13.9	8.22	8.77	12.43	11.76	7.35	16.41	10.73	5.4
	CSD5037	Lanping, Yunnan	26.92	9.41	16.47	6.45	11.61	14.48	8.6	9.69	13.29	12.1	7.66	17.13	11.01	5.77
	CSD5038	Lanping, Yunnan	26.18	8.75	15.82	6.44	11.53	14.09	8.93	9.56	12.8	11.83	7.57	16.96	10.78	5.45
	CSD5039	Lanping, Yunnan	－	8.34	14.82	6.11	－	13.6	8.46	8.93	－	－	7.15	16.25	10.6	5.36
	CSD5040	Lanping, Yunnan	26.4	8.95	15.76	6.09	11.48	13.91	8.62	9.37	13.05	12.02	7.5	16.92	10.96	5.62
	CSD5041	Lanping, Yunnan	25.13	8.48	14.65	6.05	10.73	13.29	8.23	8.71	12.08	11.38	7.06	15.94	10.42	5.33
	CSD5042	Lanping, Yunnan	24.99	9.15	14.94	6.02	10.61	13.45	8.2	9.11	11.85	10.98	7.16	15.73	10.07	5.26
	CSD5043	Lanping, Yunnan	25.71	8.82	15.84	6.06	11.15	13.75	8.73	9.09	12.6	11.61	7.33	16.59	10.65	5.23
	CSD5044	Lanping, Yunnan	25.57	8.49	15.3	6.04	11	13.4	8.49	9.25	12.31	11.42	7.2	16.21	10.35	5.07
	Jinbo604	Wenchuan, Sichuan	－	－	－	6.02	11.33	－	8.08	－	12.7	11.9	7.6	16.62	10.8	5.49
	GX02070501	Lixian, Sichuan	－	－	－	6.26	10.76	－	8.2	－	12.05	11.12	7.49	16.34	10.1	5.42
	MGLL-12-01	Meigu, Sichuan	26.93	8.9	16.06	6.62	11.73	14.4	8.43	9.56	13.47	12.43	7.89	17.47	11.57	5.88
	HX-01-03	Meigu, Sichuan	26.66	9.11	16.15	6.62	11.43	14.49	8.78	9.7	13.21	12.06	7.81	16.94	11.05	5.41
	HX-01-08	Meigu, Sichuan	27.14	9.08	15.97	6.83	11.74	14.93	8.75	10.04	13.12	12.36	7.94	17.21	11.18	5.57
	HX-01-05	Meigu, Sichuan	27.27	8.63	16.07	6.89	11.85	14.71	8.5	9.96	13.36	12.4	7.77	17.62	11.24	5.5
	HX-01-01	Meigu, Sichuan	28.03	9.08	16.5	6.87	12.25	15.2	9.07	10.45	13.91	12.63	8.08	17.9	11.43	5.6
	HX-01-02	Meigu, Sichuan	26.73	8.89	15.93	6.75	11.63	14.33	8.67	9.69	13.07	11.89	7.93	16.84	10.89	5.06
	HX-01-06	Meigu, Sichuan	27.25	8.81	16.27	6.52	11.77	14.88	8.91	10.37	13.47	12.19	7.81	17.8	11.34	5.09
	CSD5233	Danba, Sichuan	25.04	8.16	14.43	5.57	10.8	13.17	8.1	8.98	12.19	11.58	7.54	16.2	10.7	5.33
	930182	Maoxian, Sichuan	－	－	15.09	5.89	11.2	13.16	8.06	－	12.72	11.72	7.54	16.54	10.84	5.43
CIL: condyloincisive length; BH: braincase height; BB: braincase breadth; IOB: interorbital breadth; RL: rostral length; PRL: post-rostral length; RB: rostral breadth; PPL: post palatal length; PIL: palatoincisive length; UTRL: upper tooth row length; M2-M2: maximum width across upper second molars; ML: mandibular length; LTR: lower tooth row length; i1L: length of the lower incisor.
